# Supplementary material for: Potential Activity of Albino Grifola frondosa Mushroom Extract against Biofilm of Meticillin-Resistant Staphylococcus aureus
Source: J Fungi (Basel). 2021 Jul 10;7(7):551. doi: 10.3390/jof7070551 (PMC8303276; doi:10.3390/jof7070551)
Supplement: Supplementary file 1 [file jof-07-00551-s001.zip]

Archive with 1 entries (1 files):
- jof-1267234-supplementary.xlsx
