# Supplementary material for: Potential Activity of Albino Grifola frondosa Mushroom Extract against Biofilm of Meticillin-Resistant Staphylococcus aureus
Source: J Fungi (Basel). 2021 Jul 10;7(7):551. doi: 10.3390/jof7070551 (PMC8303276; doi:10.3390/jof7070551)
Supplement: Supplementary file 1 [file jof-07-00551-s001.zip › jof-1267234-supplementary.xlsx]

## Sheet: DATI E LEGENDA
	FA		CIP		CC		DAP		E		FF		GM		LZD		MXF		OX		RA		TEC		TE		TGC		SXT		VA		MU		P
	MIC (µg/ml)	SIR	MIC (µg/ml)	SIR	MIC (µg/ml)	SIR	MIC (µg/ml)	SIR	MIC (µg/ml)	SIR	MIC (µg/ml)	SIR	MIC (µg/ml)	SIR	MIC (µg/ml)	SIR	MIC (µg/ml)	SIR	MIC (µg/ml)	SIR	MIC (µg/ml)	SIR	MIC (µg/ml)	SIR	MIC (µg/ml)	SIR	MIC (µg/ml)	SIR	MIC (µg/ml)	SIR	MIC (µg/ml)	SIR	MIC (µg/ml)	SIR	MIC (µg/ml)	SIR
1 MRSA	<=0,5	S	>4	R	<= 0,25	S	<= 0,5	S	>2	R	<=16	S	>4	R	2	S	>1	R	>2	R	>1	R	<=2	S	<= 0,5	S	<= 0,25	S	>4/76	R	1	S	-	-	-	-
2 MRSA	<=0,5	S	>4	R	<= 0,25	S	<= 0,5	S	<= 0,25	S	>64	R	<=1	S	1	S	>1	R	>2	R	-	-	<= 0,5	S	<= 0,5	S	<= 0,25	S	<= 1/19	S	<= 0,5	S	<= 256	S	> 0,25	R
3 MRSA	<=0,5	S	<=0,5	S	<= 0,25	S	<= 0,5	S	<= 0,25	S	<=16	S	<=2	S	2	S	<= 0,25	S	>2	R	-	-	<= 0,5	S	<= 0,5	S	<= 0,25	S	<= 1/19	S	<= 0,5	S	<= 256	S	> 0,25	R
4 MRSA	<=0,5	S	>4	R	<= 0,25	S	<= 0,5	S	<= 0,25	S	>64	R	>4	R	2	S	>1	R	>2	R	-	-	<= 0,5	S	<= 0,5	S	<= 0,25	S	<= 1/19	S	<= 0,5	S	<= 256	S	> 0,25	R
5 MRSA	<=0,5	S	>4	R	<= 0,25	S	<= 0,5	S	<= 0,25	S	<=16	S	<=1	S	2	S	-	-	>2	R	-	-	<= 0,5	S	<= 0,5	S	<= 0,25	S	<= 1/19	S	1	S	<= 256	S	> 0,25	R
6 MRSA	<=0,5	S	>4	R	<= 0,25	S	<= 0,5	S	>2	R	<=16	S	>4	R	1	S	>1	R	>2	R	-	-	<=2	S	<= 0,5	S	<= 0,25	S	>4/76	R	1	S	-	-	-	-
7 MRSA	<=0,5	S	>4	R	<= 0,25	S	<= 0,5	S	<= 0,25	S	>64	R	<=1	S	2	S	>1	R	2	R	-	-	<= 0,5	S	<= 0,5	S	<= 0,25	S	<= 1/19	S	1	S	<= 256	S	> 0,25	R
8 MRSA	<=0,5	S	<=0,5	S	<= 0,25	S	<= 0,5	S	<= 0,25	S	<=16	S	<=1	S	2	S	<= 0,25	S	>2	R	-	-	<= 0,5	S	<= 0,5	S	<= 0,25	S	<= 1/19	S	1	S	-	-	-	-
9 MRSA	<=0,5	S	>4	R	<= 0,25	S	<= 0,5	S	<= 0,25	S	<=16	S	>4	R	2	S	>1	R	>2	R	-	-	<=2	S	<= 0,5	S	<= 0,25	S	>4/76	R	<= 0,5	S	-	-	-	-
10 MRSA	<=0,5	S	<=0,5	S	<= 0,25	S	<= 0,5	S	>2	R	<=16	S	<=1	S	2	S	<= 0,25	S	>2	R	-	-	<= 0,5	S	<= 0,5	S	<= 0,25	S	<= 1/19	S	<= 0,5	S	<= 256	S	> 0,25	R
11 MRSA	<=0,5	S	>4	R	<= 0,25	S	<= 0,5	S	>2	R	<=16	S	>4	R	2	S	>1	R	>2	R	-	-	<= 0,5	S	<= 0,5	S	-	-	>4/76	R	1	S	<= 256	S	> 0,25	R
12 MRSA	<=0,5	S	>4	R	<= 0,25	S	<= 0,5	S	>2	R	<=16	S	>4	R	2	S	-	-	>2	R	-	-	<= 0,5	S	<= 0,5	S	0.5	S	>4/76	R	<= 0,5	S	<= 256	S	> 0,25	R
13 MRSA	<=0,5	S	>4	R	>1	R	<= 0,5	S	>2	R	<=16	S	>4	R	1	S	>1	R	>2	R	-	-	<= 0,5	S	<= 0,5	S	<= 0,25	S	<= 1/19	S	<= 0,5	S	<= 256	S	> 0,25	R
14 MRSA	<=0,5	S	>4	R	<= 0,25	S	<= 0,5	S	<= 0,25	S	<=16	S	>4	R	1	S	>1	R	>2	R	-	-	<= 0,5	S	<= 0,5	S	<= 0,25	S	>4/76	R	<= 0,5	S	<= 256	S	> 0,25	R
15 MRSA	<=0,5	S	1	S	<= 0,25	S	<= 0,5	S	>2	R	<=16	S	<=1	S	1	S	<= 0,25	S	>2	R	-	-	<= 0,5	S	>2	R	<= 0,25	S	<= 1/19	S	1	S	<= 256	S	> 0,25	R
16 MRSA	<=0,5	S	1	S	<= 0,25	S	<= 0,5	S	0.5	S	<=16	S	2	R	1	S	<= 0,25	S	>2	R	-	-	<=2	S	>2	R	<= 0,25	S	<= 1/19	S	1	S	-	-	-	-
17 MRSA	<=0,5	S	>4	R	<= 0,25	S	<= 0,5	S	>2	R	>64	R	>4	R	2	S	>1	R	>2	R	>1	R	<= 0,5	S	<= 0,5	S	<= 0,25	S	>4/76	R	1	S	<= 256	S	> 0,25	R
18 MRSA	<=0,5	S	>4	R	<= 0,25	S	<= 0,5	S	<= 0,25	S	<=16	S	<=1	S	2	S	>1	R	>2	R	-	-	<= 0,5	S	<= 0,5	S	<= 0,25	S	<= 1/19	S	<= 0,5	S	<= 256	S	> 0,25	R
19 MRSA	<=0,5	S	>4	R	<= 0,25	S	<= 0,5	S	>2	R	<=16	S	<=1	S	2	S	>1	R	>2	R	-	-	<= 0,5	S	<= 0,5	S	<= 0,25	S	<= 1/19	S	1	S	<= 256	S	> 0,25	R
20 MRSA	<=0,5	S	>4	R	<= 0,25	S	<= 0,5	S	<= 0,25	S	<=16	S	>4	R	2	S	>1	R	>2	R	>1	R	<= 0,5	S	<= 0,5	S	<= 0,25	S	>4/76	R	1	S	<= 256	S	> 0,25	R
21 MRSA	<=0,5	S	>4	R	<= 0,25	S	<= 0,5	S	>2	R	64	R	<=1	S	1	S	>1	R	>2	R	-	-	<= 0,5	S	<= 0,5	S	<= 0,25	S	<= 1/19	S	1	S	<= 256	S	> 0,25	R
22 MRSA	<=0,5	S	>4	R	<= 0,25	S	<= 0,5	S	<= 0,25	S	<=16	S	<=16	S	1	S	>1	R	>2	R	>1	R	<= 0,5	S	<= 0,5	S	<= 0,25	S	<= 1/19	S	1	S	<= 256	S	> 0,25	R
23 MRSA	<=0,5	S	<=0,5	S	<= 0,25	S	1	S	>2	R	<=16	S	>4	R	1	S	<= 0,25	S	>2	R	-	-	<=2	S	>2	R	<= 0,25	S	<= 1/19	S	1	S	-	-	-	-
24 MRSA	<=0,5	S	>4	R	<= 0,25	S	<= 0,5	S	>2	R	<=16	S	>4	R	2	S	>1	R	>2	R	>1	R	<= 0,5	S	<= 0,5	S	<= 0,25	S	<= 1/19	S	1	S	<= 256	S	> 0,25	R
25 MRSA	<=0,5	S	>4	R	<= 0,25	S	<= 0,5	S	>2	R	<=16	S	>4	R	2	S	>1	R	>2	R	>1	R	<= 0,5	S	<= 0,5	S	<= 0,25	S	>4/76	R	1	S	<= 256	S	> 0,25	R
26 MRSA	<=0,5	S	>4	R	<= 0,25	S	<= 0,5	S	>2	R	64	R	<=1	S	1	S	>1	R	>2	R	<=0,25	S	<= 0,5	S	<= 0,5	S	<= 0,25	S	<= 1/19	S	1	S	<= 256	S	> 0,25	R
27 MRSA	<=0,5	S	<=0,5	S	<= 0,25	S	1	S	>2	R	<=16	S	>4	R	2	S	>1	R	>2	R	>1	R	<= 0,5	S	<= 0,5	S	<= 0,25	S	>4/76	R	1	S	<= 256	S	> 0,25	R
28 MRSA	<=0,5	S	>4	R	<= 0,25	S	<= 0,5	S	>2	R	>64	R	<=1	S	1	S	>1	R	>2	R	-	-	<= 0,5	S	<= 0,5	S	<= 0,25	S	<= 1/19	S	<= 0,5	S	<= 256	S	> 0,25	R
29 MRSA	<=0,5	S	>4	R	<= 0,25	S	<= 0,5	S	>2	R	64	R	<=1	S	2	S	>1	R	>2	R	<=0,25	S	<= 0,5	S	<= 0,5	S	<= 0,25	S	<= 1/19	S	1	S	<= 256	S	> 0,25	R
30 MRSA	<=0,5	S	>4	R	<= 0,25	S	<= 0,5	S	>2	R	<=16	S	>4	R	2	S	>1	R	>2	R	>1	R	<= 0,5	S	<= 0,5	S	<= 0,25	S	>4/76	R	1	S	<= 256	S	> 0,25	R
31 MRSA	<=0,5	S	>4	R	<= 0,25	S	<= 0,5	S	>2	R	64	R	<=1	S	2	S	>1	R	>2	R	<=0,25	S	<= 0,5	S	<= 0,5	S	<= 0,25	S	<= 1/19	S	1	S	<= 256	S	> 0,25	R
32 MRSA	<=0,5	S	>4	R	<= 0,25	S	<= 0,5	S	>2	R	<=16	S	<=1	S	1	S	>1	R	>2	R	<=0,25	S	<= 0,5	S	<= 0,5	S	<= 0,25	S	<= 1/19	S	<= 0,5	S	<= 256	S	> 0,25	R
33 MRSA	<=0,5	S	>4	R	<= 0,25	S	<= 0,5	S	>2	R	64	R	<=1	S	2	S	>1	R	>2	R	<=0,25	S	<= 0,5	S	<= 0,5	S	<= 0,25	S	<= 1/19	S	1	S	<= 256	S	> 0,25	R
34 MRSA	<=0,5	S	>4	R	<= 0,25	S	<= 0,5	S	>2	R	64	R	<=1	S	2	S	>1	R	>2	R	<=0,25	S	<= 0,5	S	<= 0,5	S	<= 0,25	S	<= 1/19	S	1	S	<= 256	S	-	-
35 MRSA	<=0,5	S	<=0,5	S	<= 0,25	S	<= 0,5	S	<= 0,25	S	<=16	S	<=1	S	2	S	<= 0,25	S	>2	R	<=0,25	S	<= 0,5	S	>2	R	<= 0,25	S	<= 1/19	S	<= 0,5	S	<= 256	S	> 0,25	R
36 MRSA	<=0,5	S	>4	R	<= 0,25	S	<= 0,5	S	>2	R	64	R	<=1	S	2	S	>1	R	>2	R	<=0,25	S	<= 0,5	S	<= 0,5	S	<= 0,25	S	<= 1/19	S	1	S	<= 256	S	> 0,25	R
37 MRSA	>8	R	<=0,5	S	>1	R	>4	R	>2	R	>64	R	2	R	>4	R	<= 0,25	S	>2	R	>1	R	>8	R	>2	R	>1	R	<= 1/19	S	1	S	<= 256	S	> 0,25	R
38 MRSA	<=0,5	S	>4	R	<= 0,25	S	<= 0,5	S	>2	R	<=16	S	<=1	S	1	S	>1	R	>2	R	<=0,25	S	<= 0,5	S	<= 0,5	S	<= 0,25	S	<= 1/19	S	<= 0,5	S	<= 256	S	> 0,25	R
39 MRSA	<=0,5	S	>4	R	<= 0,25	S	<= 0,5	S	>2	R	>64	R	<=1	S	1	S	>1	R	>2	R	<=0,25	S	<= 0,5	S	<= 0,5	S	<= 0,25	S	<= 1/19	S	<= 0,5	S	<= 256	S	> 0,25	R
40 MRSA	<=0,5	S	>4	R	<= 0,25	S	1	S	>2	R	<=16	S	>4	R	1	S	>1	R	>2	R	>1	R	<= 0,5	S	<= 0,5	S	<= 0,25	S	>4/76	R	1	S	<= 256	S	> 0,25	R
41 MRSA	<=0,5	S	>4	R	>1	R	<= 0,5	S	>2	R	<=16	S	>4	R	1	S	>1	R	>2	R	<=0,25	S	<= 0,5	S	<= 0,5	S	<= 0,25	S	<= 1/19	S	1	S	<= 256	S	> 0,25	R
42 MRSA	<=0,5	S	>4	R	<= 0,25	S	<= 0,5	S	>2	R	<=16	S	>4	R	1	S	>1	R	>2	R	>1	R	<= 0,5	S	<= 0,5	S	<= 0,25	S	>4/76	R	1	S	<= 256	S	> 0,25	R
43 MRSA	<=0,5	S	>4	R	<= 0,25	S	<= 0,5	S	>2	R	64	R	<=1	S	1	S	>1	R	>2	R	<=0,25	S	<= 0,5	S	<= 0,5	S	<= 0,25	S	<= 1/19	S	1	S	<= 256	S	> 0,25	R
44 MRSA	<=0,5	S	>4	R	>1	R	<= 0,5	S	>2	R	<=16	S	>4	R	1	S	>1	R	>2	R	<=0,25	S	<= 0,5	S	<= 0,5	S	<= 0,25	S	<= 1/19	S	1	S	<= 256	S	> 0,25	R
45 MRSA	<=0,5	S	>4	R	<= 0,25	S	<= 0,5	S	>2	R	<=16	S	>4	R	1	S	>1	R	>2	R	>1	R	<= 0,5	S	<= 0,5	S	<= 0,25	S	>4/76	R	1	S	<= 256	S	> 0,25	R
46 MRSA	4	R	<=0,5	S	<= 0,25	S	<= 0,5	S	<= 0,25	S	<=16	S	>4	R	2	S	<= 0,25	S	>2	R	-	-	<= 0,5	S	>2	R	<= 0,25	S	<= 1/19	S	1	S	<= 256	S	> 0,25	R
47 MRSA	<=0,5	S	>4	R	<= 0,25	S	<= 0,5	S	>2	R	64	R	<=1	S	1	S	>1	R	>2	R	>1	R	1	S	<= 0,5	S	<= 0,25	S	<= 1/19	S	1	S	<= 256	S	> 0,25	R
48 MRSA	<=0,5	S	>4	R	>1	R	<= 0,5	S	>2	R	<=16	S	<=1	S	2	S	>1	R	>2	R	-	-	<= 0,5	S	>2	R	1	R	<= 1/19	S	1	S	<= 256	S	> 0,25	R
49 MRSA	<=0,5	S	>4	R	<= 0,25	S	<= 0,5	S	<= 0,25	S	<=16	S	>4	R	1	S	>1	R	>2	R	>1	R	<= 0,5	S	<= 0,5	S	<= 0,25	S	>4/76	R	1	S	<= 256	S	> 0,25	R
FA	Acido fusidico																			FA	Fusidic acid
CIP	Ciprofloxacina																			CIP	Ciprofloxacin
CC	Clindamicina																			CC	Clindamycin
DAP	Daptomicina																			DAP	Daptomycin
E	Eritromicina																			E	Erythromycin
FF	Fosfomicina c/G6P																			FF	Fosfomycin
GM	Gentamicina																			GM	Gentamicin
LZD	Linezolid																			LZD	Linezolid
MXF	Moxifloxacina																			MXF	Moxifloxacin
OX	Oxacillina																			OX	Oxacillin
RA	Rifampicina																			RA	Rifampicin
TEC	Teicoplanina																			TEC	Teicoplanin
TE	Tetraciclina																			TE	Tetracycline
TGC	Tigeciclina																			TGC	tigecycline
SXT	Trimetoprime/sulfametossazolo																			SXT	Trimetoprime/sulfametossazolo
VA	Vancomicina																			VA	Vancomycin
MUPIROCINA ALTO LIVELLO	Mupirocina alto livello																			MU	Mupirocin
P	Penicillina G																			P	Penicillin G
